# Supplementary material for: Identification of a Methylation-Regulating Genes Prognostic Signature to Predict the Prognosis and Aid Immunotherapy of Clear Cell Renal Cell Carcinoma
Source: Front Cell Dev Biol. 2022 Mar 2;10:832803. doi: 10.3389/fcell.2022.832803 (PMC8924039; doi:10.3389/fcell.2022.832803)
Supplement: Supplementary file 2 [file DataSheet1.ZIP]

Archive with 23 entries (21 files):
- 实验数据/
- 实验数据/NOP2.xlsx
- 实验数据/NSUN6.xlsx
- 实验数据/TET2.xlsx
- 实验数据/扩增及溶解曲线/
- 实验数据/扩增及溶解曲线/actin-1-a.jpg
- 实验数据/扩增及溶解曲线/actin-1-m.jpg
- 实验数据/扩增及溶解曲线/actin-2-a.jpg
- 实验数据/扩增及溶解曲线/actin-2-m.jpg
- 实验数据/扩增及溶解曲线/actin-3-a.jpg
- 实验数据/扩增及溶解曲线/actin-3-m.jpg
- 实验数据/扩增及溶解曲线/NOP2-1-A.jpg
- 实验数据/扩增及溶解曲线/NOP2-1-M.jpg
- 实验数据/扩增及溶解曲线/NOP2-2-A.jpg
- 实验数据/扩增及溶解曲线/NOP2-2-M.jpg
- 实验数据/扩增及溶解曲线/NOP2-3-A.jpg
- 实验数据/扩增及溶解曲线/NOP2-3-M.jpg
- 实验数据/扩增及溶解曲线/NSUN6-1-A.jpg
- 实验数据/扩增及溶解曲线/NSUN6-1-M.jpg
- 实验数据/扩增及溶解曲线/NSUN6-2-A.jpg
- 实验数据/扩增及溶解曲线/NSUN6-2-M.jpg
- 实验数据/扩增及溶解曲线/NSUN6-3-A.jpg
- 实验数据/扩增及溶解曲线/NSUN6-3-M.jpg
