# Supplementary material for: Identification of a Methylation-Regulating Genes Prognostic Signature to Predict the Prognosis and Aid Immunotherapy of Clear Cell Renal Cell Carcinoma
Source: Front Cell Dev Biol. 2022 Mar 2;10:832803. doi: 10.3389/fcell.2022.832803 (PMC8924039; doi:10.3389/fcell.2022.832803)
Supplement: Supplementary file 2 [file DataSheet1.ZIP › 实验数据/NOP2.xlsx]

## Sheet: Sheet1
sample name	actin-1	actin-2	actin-3	average actin	stdev actin	NOP2-1	NOP2-2	NOP2-3	average NOP2	stdev NOP2	△CT	△△CT	TYPE	2^（-△△CT）
F01A1149─C	13.79	14	13.44	13.7433	0.282902	20.86	20.29	20.6	20.5833	0.285365	6.84	-1.12333	T	2.1785
F01A1149─P	14.99	14.89	15.34	15.0733	0.236291	22.44	22.72	22.69	22.6167	0.153731	7.54333	-0.42	N	1.33793
F01A1152─C	16.52	16.43	16.45	16.4667	0.0472582	22.63	22.82	22.87	22.7733	0.126623	6.30667	-1.65667	T	3.15287
F01A1152─P	14.2	14.21	14.69	14.3667	0.28006	20.95	20.57	21.04	20.8533	0.249466	6.48667	-1.47667	N	2.78305
F01A1160─C	14.42	14.38	14.79	14.53	0.226053	20.74	20.89	21.28	20.97	0.278747	6.44	-1.52333	T	2.87454
F01A1160─P	15.67	15.71	15.63	15.67	0.04	22.36	22.79	22.43	22.5267	0.230723	6.85667	-1.10667	N	2.15348
F01A1162─C	15.85	15.87	15.52	15.7467	0.196554	23.51	23.4	23.37	23.4267	0.0737111	7.68	-0.283333	T	1.217
F01A1162─P	15.5	15.83	16.13	15.82	0.315119	23.39	23.52	23.49	23.4667	0.0680686	7.64667	-0.316667	N	1.24545
F01A1224─C	15.55	15.53	15.59	15.5567	0.0305505	22.67	22.54	22.64	22.6167	0.0680686	7.06	-0.903333	T	1.87038
F01A1224─P	15.19	15.42	15.79	15.4667	0.30271	23.62	23.5	23.79	23.6367	0.145717	8.17	0.206667	N	0.866537
F01A1226─C	13.08	12.71	12.75	12.8467	0.20306	19.63	20.06	19.55	19.7467	0.274287	6.9	-1.06333	T	2.08975
F01A1226─P	14.89	14.73	15.31	14.9767	0.299555	21.96	22.53	22.33	22.2733	0.289194	7.29667	-0.666667	N	1.5874
F01A1258─C	15.34	15.38	15.66	15.46	0.174356	22.56	22.94	22.67	22.7233	0.195533	7.26333	-0.7	T	1.6245
F01A1258─P	14.68	14.92	15.19	14.93	0.255147	22.61	22.49	22.45	22.5167	0.0832666	7.58667	-0.376667	N	1.29834
F01A1288─C	15.45	14.93	14.91	15.0967	0.306159	22.97	22.5	22.66	22.71	0.238956	7.61333	-0.35	T	1.27456
F01A1288─P	15.98	16.35	16.32	16.2167	0.205508	23.48	23.59	23.48	23.5167	0.0635085	7.3	-0.663333	N	1.58374
F01A1499─C	14.59	14.36	14.81	14.5867	0.225019	21.51	21.94	21.54	21.6633	0.240069	7.07667	-0.886667	T	1.8489
F01A1499─P	13.69	13.91	14.27	13.9567	0.292803	21.56	21.58	21.51	21.55	0.0360555	7.59333	-0.37	N	1.29235
F01A1677─C	14.96	14.49	15.07	14.84	0.308058	21.15	21.44	21.65	21.4133	0.251064	6.57333	-1.39	T	2.62079
F01A1677─P	14.93	14.45	14.9	14.76	0.268887	22.73	22.74	22.43	22.6333	0.176163	7.87333	-0.09	N	1.06437
F01A2987─C	16.89	17.43	17.38	17.2333	0.298385	23.42	23.52	23.6	23.5133	0.090185	6.28	-1.68333	T	3.21169
F01A2987─P	13.12	13.29	13.24	13.2167	0.0873689	19.83	20.28	19.71	19.94	0.3005	6.72333	-1.24	N	2.36199
F01A3361─C	14.55	14.26	14.85	14.5533	0.295014	21.64	21.54	21.42	21.5333	0.110151	6.98	-0.983333	T	1.97703
F01A3361─P	15.73	15.51	16.13	15.79	0.314325	22.81	22.88	22.49	22.7267	0.207926	6.93667	-1.02667	N	2.03731
F01A0992─C	15.54	15.21	15.39	15.38	0.165227	22.69	22.47	22.41	22.5233	0.147422	7.14333	-0.82	T	1.76541
F01A0992─P	14.37	14.81	14.81	14.6633	0.254034	22.61	22.7	22.57	22.6267	0.0665833	7.96333	0	N	1
F01A1227─C	13.67	13.99	13.72	13.7933	0.172143	19.9	19.86	19.62	19.7933	0.151438	6	-1.96333	T	3.89962
F01A1227─P	15.35	15.7	15.5	15.5167	0.175594	21.65	21.51	21.74	21.6333	0.115902	6.11667	-1.84667	N	3.59668
F01A1542─C	15.81	15.39	15.8	15.6667	0.239653	22.8	22.4	22.59	22.5967	0.200083	6.93	-1.03333	T	2.04675
F01A1542─P	14.3	13.81	13.71	13.94	0.315753	20.61	20.65	20.76	20.6733	0.0776745	6.73333	-1.23	N	2.34567
