# Supplementary material for: Identification of a Methylation-Regulating Genes Prognostic Signature to Predict the Prognosis and Aid Immunotherapy of Clear Cell Renal Cell Carcinoma
Source: Front Cell Dev Biol. 2022 Mar 2;10:832803. doi: 10.3389/fcell.2022.832803 (PMC8924039; doi:10.3389/fcell.2022.832803)
Supplement: Supplementary file 2 [file DataSheet1.ZIP › 实验数据/NSUN6.xlsx]

## Sheet: Sheet1
sample name	actin-1	actin-2	actin-3	average actin	stdev actin	NSUN6-1	NSUN6-2	NSUN6-3	average NSUN6	stdev NSUN6	△CT	△△CT	Type	2^（-△△CT）
F01A1149─C	13.79	14	13.44	13.7433	0.282902	20.98	20.58	20.73	20.7633	0.202073	7.02	-0.363333	T	1.28639
F01A1149─P	14.99	14.89	15.34	15.0733	0.236291	21.58	21.63	21.88	21.6967	0.160728	6.62333	-0.76	N	1.69349
F01A1152─C	16.52	16.43	16.45	16.4667	0.0472582	21.88	21.92	21.87	21.89	0.0264575	5.42333	-1.96	T	3.89062
F01A1152─P	14.2	14.21	14.69	14.3667	0.28006	21.69	21.78	21.92	21.7967	0.115902	7.43	0.0466667	N	0.968171
F01A1160─C	14.42	14.38	14.79	14.53	0.226053	20.88	20.71	20.96	20.85	0.127671	6.32	-1.06333	T	2.08975
F01A1160─P	15.67	15.71	15.63	15.67	0.04	22.52	22.12	22.49	22.3767	0.222785	6.70667	-0.676667	N	1.59844
F01A1162─C	15.85	15.87	15.52	15.7467	0.196554	23.36	22.78	23.26	23.1333	0.310054	7.38667	0.00333333	T	0.997692
F01A1162─P	15.5	15.83	16.13	15.82	0.315119	23.5	23.58	23.61	23.5633	0.0568624	7.74333	0.36	N	0.779165
F01A1224─C	15.55	15.53	15.59	15.5567	0.0305505	21.49	21.67	21.98	21.7133	0.247857	6.15667	-1.22667	T	2.34026
F01A1224─P	15.19	15.42	15.79	15.4667	0.30271	22.97	23.22	23.25	23.1467	0.153731	7.68	0.296667	N	0.814131
F01A1226─C	14.89	14.73	15.31	14.9767	0.299555	22.76	22.59	22.63	22.66	0.0888819	7.68333	0.3	T	0.812252
F01A1226─P	13.08	12.71	12.75	12.8467	0.20306	21.17	21.64	21.67	21.4933	0.280416	8.64667	1.26333	N	0.41658
F01A1258─C	15.34	15.38	15.66	15.46	0.174356	22.48	22.75	22.51	22.58	0.147986	7.12	-0.263333	T	1.20025
F01A1258─P	14.68	14.92	15.19	14.93	0.255147	21.65	21.62	21.95	21.74	0.182483	6.81	-0.573333	N	1.48796
F01A1288─C	15.98	16.35	16.32	16.2167	0.205508	22.43	21.86	21.89	22.06	0.32078	5.84333	-1.54	T	2.90795
F01A1288─P	15.45	14.93	14.91	15.0967	0.306159	21.54	21.69	21.89	21.7067	0.175594	6.61	-0.773333	N	1.70921
F01A1499─C	13.69	13.91	14.27	13.9567	0.292803	20.62	20.56	20.54	20.5733	0.0416333	6.61667	-0.766667	T	1.70133
F01A1499─P	14.59	14.36	14.81	14.5867	0.225019	21.64	21.68	21.89	21.7367	0.134288	7.15	-0.233333	N	1.17555
F01A1677─C	14.96	14.49	15.07	14.84	0.308058	21.89	22.37	22.38	22.2133	0.28006	7.37333	-0.01	T	1.00696
F01A1677─P	14.93	14.45	14.9	14.76	0.268887	21.77	21.97	21.99	21.91	0.121655	7.15	-0.233333	N	1.17555
F01A2987─C	16.89	17.43	17.38	17.2333	0.298385	22.47	22.74	22.91	22.7067	0.221886	5.47333	-1.91	T	3.75809
F01A2987─P	13.12	13.29	13.24	13.2167	0.0873689	20.43	20.92	20.83	20.7267	0.260832	7.51	0.126667	N	0.915945
F01A3361─C	15.73	15.51	16.13	15.79	0.314325	21.52	21.6	21.6	21.5733	0.046188	5.78333	-1.6	T	3.03143
F01A3361─P	14.55	14.26	14.85	14.5533	0.295014	20.59	20.98	21.16	20.91	0.291376	6.35667	-1.02667	N	2.03731
F01A0992─C	15.54	15.21	15.39	15.38	0.165227	22.24	21.64	21.91	21.93	0.3005	6.55	-0.833333	T	1.7818
F01A0992─P	14.37	14.81	14.81	14.6633	0.254034	22.25	21.94	21.95	22.0467	0.176163	7.38333	0	N	1
F01A1227─C	15.35	15.7	15.5	15.5167	0.175594	21.51	21.62	21.56	21.5633	0.0550757	6.04667	-1.33667	T	2.52567
F01A1227─P	13.67	13.99	13.72	13.7933	0.172143	21.34	21.31	21.35	21.3333	0.0208167	7.54	0.156667	N	0.897095
F01A1542─C	15.81	15.39	15.8	15.6667	0.239653	22.6	22.37	22.49	22.4867	0.115036	6.82	-0.563333	T	1.47768
F01A1542─P	14.3	13.81	13.71	13.94	0.315753	20.6	20.87	20.92	20.7967	0.172143	6.85667	-0.526667	N	1.4406
