# Supplementary material for: Identification of a Methylation-Regulating Genes Prognostic Signature to Predict the Prognosis and Aid Immunotherapy of Clear Cell Renal Cell Carcinoma
Source: Front Cell Dev Biol. 2022 Mar 2;10:832803. doi: 10.3389/fcell.2022.832803 (PMC8924039; doi:10.3389/fcell.2022.832803)
Supplement: Supplementary file 2 [file DataSheet1.ZIP › 实验数据/TET2.xlsx]

## Sheet: Sheet1
sample name	actin-1	actin-2	actin-3	average actin	stdev actin	TET2-1	TET2-2	TET2-3	average TET2	stdev TET2	△CT	△△CT	Type	2^（-△△CT）
F01A1149─C	13.79	14	13.44	13.7433	0.282902	20.8	20.77	21.17	20.9133	0.222785	7.17	-1.87667	T	3.67226
F01A1149─P	14.99	14.89	15.34	15.0733	0.236291	22.41	22.48	22.65	22.5133	0.123423	7.44	-1.60667	N	3.04547
F01A1152─C	14.2	14.21	14.69	14.3667	0.28006	21.58	21.59	21.73	21.6333	0.083865	7.26667	-1.78	T	3.43426
F01A1152─P	16.52	16.43	16.45	16.4667	0.0472582	21.71	21.88	21.68	21.7567	0.107858	5.29	-3.75667	N	13.5167
F01A1160─C	14.42	14.38	14.79	14.53	0.226053	21.76	21.63	21.93	21.7733	0.150444	7.24333	-1.80333	T	3.49026
F01A1160─P	15.67	15.71	15.63	15.67	0.04	22.52	22.53	22.56	22.5367	0.0208167	6.86667	-2.18	N	4.53154
F01A1162─C	15.85	15.87	15.52	15.7467	0.196554	24.19	23.85	23.7	23.9133	0.251064	8.16667	-0.88	T	1.84038
F01A1162─P	15.5	15.83	16.13	15.82	0.315119	23.81	24.38	24.25	24.1467	0.298719	8.32667	-0.72	N	1.64718
F01A1224─C	15.19	15.42	15.79	15.4667	0.30271	24.47	24.53	24.75	24.5833	0.147422	9.11667	0.07	T	0.952638
F01A1224─P	15.55	15.53	15.59	15.5567	0.0305505	22.8	22.45	22.81	22.6867	0.20502	7.13	-1.91667	N	3.7755
F01A1226─C	13.08	12.71	12.75	12.8467	0.20306	22	22.25	21.91	22.0533	0.176163	9.20667	0.16	T	0.895025
F01A1226─P	14.89	14.73	15.31	14.9767	0.299555	21.95	22.49	22.23	22.2233	0.270062	7.24667	-1.8	N	3.4822
F01A1258─C	15.34	15.38	15.66	15.46	0.174356	22.97	23.23	22.64	22.9467	0.295691	7.48667	-1.56	T	2.94854
F01A1258─P	14.68	14.92	15.19	14.93	0.255147	22.27	21.89	22.21	22.1233	0.204287	7.19333	-1.85333	N	3.61334
F01A1288─C	15.45	14.93	14.91	15.0967	0.306159	23.53	23.62	24.04	23.73	0.272213	8.63333	-0.413333	T	1.33176
F01A1288─P	15.98	16.35	16.32	16.2167	0.205508	21.83	21.77	21.76	21.7867	0.0378594	5.57	-3.47667	N	11.1322
F01A1499─C	14.59	14.36	14.81	14.5867	0.225019	22.41	21.97	22.52	22.3	0.291033	7.71333	-1.33333	T	2.51984
F01A1499─P	13.69	13.91	14.27	13.9567	0.292803	21.55	21.48	21.69	21.5733	0.106927	7.61667	-1.43	N	2.69447
F01A1677─C	14.96	14.49	15.07	14.84	0.308058	23.69	24.13	23.84	23.8867	0.223681	9.04667	0	T	1
F01A1677─P	14.93	14.45	14.9	14.76	0.268887	21.81	21.84	21.86	21.8367	0.0251661	7.07667	-1.97	N	3.91768
F01A2987─C	13.12	13.29	13.24	13.2167	0.0873689	20.38	20.97	20.51	20.62	0.31	7.40333	-1.64333	T	3.12387
F01A2987─P	16.89	17.43	17.38	17.2333	0.298385	23.54	23.63	23.84	23.67	0.153948	6.43667	-2.61	N	6.10504
F01A3361─C	14.55	14.26	14.85	14.5533	0.295014	21.58	21.32	21.17	21.3567	0.207445	6.80333	-2.24333	T	4.7349
F01A3361─P	15.73	15.51	16.13	15.79	0.314325	22.41	22.67	22.59	22.5567	0.133167	6.76667	-2.28	N	4.85678
F01A0992─C	15.54	15.21	15.39	15.38	0.165227	22.73	22.75	23.19	22.89	0.26	7.51	-1.53667	T	2.90123
F01A0992─P	14.37	14.81	14.81	14.6633	0.254034	22.81	23.24	23.3	23.1167	0.26727	8.45333	-0.593333	N	1.50873
F01A1227─C	13.67	13.99	13.72	13.7933	0.172143	23.42	23.47	23.49	23.46	0.0360555	9.66667	0.62	T	0.650671
F01A1227─P	15.35	15.7	15.5	15.5167	0.175594	22.45	22.79	22.79	22.6767	0.196299	7.16	-1.88667	N	3.6978
F01A1542─C	15.81	15.39	15.8	15.6667	0.239653	23.63	23.86	24.15	23.88	0.260576	8.21333	-0.833333	T	1.7818
F01A1542─P	14.3	13.81	13.71	13.94	0.315753	21.6	21.54	21.28	21.4733	0.170098	7.53333	-1.51333	N	2.85469
